# Supplementary material for: Alkyne–Alkene [2 + 2] cycloaddition based on visible light photocatalysis
Source: Nat Commun. 2020 May 19;11:2509. doi: 10.1038/s41467-020-16283-9 (PMC7237675; doi:10.1038/s41467-020-16283-9)
Supplement: Supplementary file 4 — Supplementary Data 1 [file 41467_2020_16283_MOESM4_ESM.zip]

Archive with 1 entries (1 files):
- 228896_2_data_set_4558614_q8xznq.docx
